# Supplementary material for: Frequent NPM1 mutation, monoblastic/monocytic origin and prognostic significance of organ and system involvement in myeloid sarcoma: a multicenter study
Source: J Pathol Clin Res. 2026 Mar 4;12(2):e70079. doi: 10.1002/2056-4538.70079 (PMC12960061; doi:10.1002/2056-4538.70079)
Supplement: Supplementary file 2 — Table S2. Clinical characteristics of the 154 patients with MS in the study [file CJP2-12-e70079-s001.xlsx]

## Sheet: Table S2
Frequent NPM1 mutation, monoblastic/monocytic origin and prognostic significance of organ and system involvement in myeloid sarcoma: a multicenter study
A Jenei et al. J Pathol Clin Res
https://doi.org/10.1002/2056-4538.70079
Table S2. Clinical characteristics of the 154 patients with MS in the study
Patient ID	Sex	Age at the time of DG (years)	State	Time of death (months from DG)	DOD/Unrelated	Follow-up (months)	BM disease	Transplantation	Other malignancy
Patient #1	1	3	x	x	x	0	x	x	x
Patient #2	2	86	D	x	x	0	x	x	x
Patient #3	1	71	SFU	x	x	5	MDS	x	x
Patient #4	2	83	x	x	x	3	MDS	x	x
Patient #5	1	71	D	2	DOD	2	PMF - JAK2 V617F mut	x	x
Patient #6	1	69	D	1	DOD	1	AML-NPM1 mut	yes	x
Patient #7	1	66	D	6	unrelated	5	MDS-EB	yes 2x	x
Patient #8	1	84	x	x	x	0	AML	x	prostate cc
Patient #9	1	72	D	1	DOD	1	AML	no	DLBCL
Patient #10	2	61	x	x	x	0	PV - JAK2 V617F mut	x	x
Patient #11	1	72	A	x	x	117	CMML	yes	prostate cc
Patient #12	2	52	D	6	DOD	6	AML - cKIT mut	yes	x
Patient #13	2	46	D	6	DOD	6	AML	yes	x
Patient #14	2	54	A	x	x	113	MDS/MPN NOS	yes	multiple basal cell cc
Patient #15	1	41	x	x	x	0	Normocellular BM	x	x
Patient #16	1	47	A	x	x	71	AML t(6;9) DEK::NUP214	yes	x
Patient #17	1	76	x	x	x	0	x	x	x
Patient #18	2	50	D	3	DOD	3	AML	yes	x
Patient #19	1	58	A	x	x	89	AML-NPM1 mut	no	basal cell cc
Patient #20	2	69	D	1	DOD	1	AML-NPM1 mut	no	x
Patient #21	2	28	D	7	x	7	AML	yes	x
Patient #22	2	42	SFU	x	x	5	AML-NPM1 mut	yes	x
Patient #23	1	57	D	1	DOD	1	MDS-TP53 mut	no	x
Patient #24	2	83	D	0	DOD	0	MDS-EB2 - TP53 mut	no	x
Patient #25	1	64	A	x	x	39	M/Ln-eo	yes	prostate cc
Patient #26	1	49	A	x	x	58	AML-NPM1 mut	yes 2x	x
Patient #27	2	74	D	13	unrelated	13	MDS NOS	yes 2x	rectum cc
Patient #28	1	64	D	4	DOD	4	PV - JAK2 V617F mut	yes	x
Patient #29	1	67	D	x	unrelated	0	M/Ln-eo	x	prostate cc
Patient #30	2	95	x	x	x	0	MDS	x	x
Patient #31	1	32	D	7	DOD	7	AML - EZH2 mut	yes	x
Patient #32	1	62	x	x	x	0	x	x	x
Patient #33	2	71	x	x	x	0	AML	x	x
Patient #34	2	48	A	x	x	21	AML-NPM1 mut	no	x
Patient #35	1	60	x	x	x	0	AML-NPM1 mut	yes	x
Patient #36	2	30	A	x	x	3	AML	yes	x
Patient #37	2	52	A	x	x	14	AML-NPM1 mut	yes	x
Patient #38	2	76	A	x	x	12	PMF	yes	x
Patient #39	1	61	A	x	x	36	M/Ln-eo - ETV6::PDGFRB	yes	x
Patient #40	2	39	A	x	x	1	AML DEK::NUP214+FLT3-ITD	yes	x
Patient #41	1	36	A	x	x	1	AML-NPM1 mut	no	x
Patient #42	2	31	A	x	x	1	AML t(6;9) DEK::NUP214	yes	x
Patient #43	1	33	A	x	x	0	AML inv(16)CBF::MYH11	yes	x
Patient #44	1	34	D	1	DOD	1	CML	no	x
Patient #45	2	46	A	x	x	174	M/Ln-eo - ETV6 ::ABL1	yes	mucinous ovarian cc
Patient #46	2	43	A	x	x	162	Normocellular BM	no	x
Patient #47	1	66	D	19	DOD	19	PV	x	x
Patient #48	1	26	SFU	x	x	21	x	x	x
Patient #49	2	65	SFU	x	x	35	x	no	x
Patient #50	1	54	x	x	x	0	x	x	x
Patient #51	2	66	x	x	x	1	Normocellular BM	x	x
Patient #52	2	8	x	x	x	0	x	x	x
Patient #53	1	55	D	9	DOD	9	CMML	x	x
Patient #54	1	54	SFU	x	x	1	x	x	x
Patient #55	1	82	x	x	x	0	x	x	x
Patient #56	1	60	x	x	x	0	x	x	x
Patient #57	1	75	x	x	x	0	AML	x	x
Patient #58	2	63	x	x	x	0	x	x	x
Patient #59	2	63	D	41	DOD	41	CML	x	x
Patient #60	1	2	A	x	x	110	AML	no	x
Patient #61	2	79	A	x	x	99	Normocellular BM	x	x
Patient #62	2	67	D	3	DOD	3	MDS-IB1	no	x
Patient #63	2	50	D	6	DOD	6	MDS-IB1	no	x
Patient #64	2	73	x	x	x	0	MDS-MLN	x	x
Patient #65	1	34	SFU	x	x	9	AML RUNX1::RUNX1T1	x	x
Patient #66	1	74	SFU	x	x	43	MDS-EB	x	x
Patient #67	2	54	x	x	x	0	CML	x	x
Patient #68	2	0	A	x	x	107	MDS/MPN NOS	yes	x
Patient #69	1	61	x	x	x	2	MDS-IB	x	x
Patient #70	1	24	SFU	x	x	67	CML (accelerated) BCR::ABL1	yes	x
Patient #71	2	60	D	4	DOD	4	AML	no	x
Patient #72	1	48	x	x	x	0	AML	x	x
Patient #73	2	49	x	x	x	0	AML	x	x
Patient #74	1	54	D	7	DOD	7	MDS	yes	x
Patient #75	1	88	D	1	DOD	1	PMF	x	x
Patient #76	2	40	SFU	x	x	15	AML	yes	x
Patient #77	1	57	x	x	x	0	x	x	x
Patient #78	1	3	A	x	x	73	Normocellular BM	no	x
Patient #79	1	26	D	1	DOD	1	CMML	no	x
Patient #80	2	45	A	x	x	74	AML NPM1	yes	x
Patient #81	2	16	D	2	DOD	2	AML	no	x
Patient #82	2	37	A	x	x	84	AML-MR	yes	x
Patient #83	1	73	D	2	DOD	2	AML NPM1	x	x
Patient #84	2	69	D	7	unrelated	0	x	x	x
Patient #85	1	55	A	x	x	51	Normocellular BM	x	x
Patient #86	1	79	D	1	DOD	1	MDS-IB	no	x
Patient #87	2	76	SFU	x	x	8	AML-NPM1 mut	no	x
Patient #88	1	71	D	15	DOD	15	CMML	no	x
Patient #89	1	40	A	x	x	52	CML - BCR::ABL1	yes	x
Patient #90	2	6	A	x	x	59	MDS-EB	yes	x
Patient #91	1	92	x	x	x	0	x	x	CLL
Patient #92	1	35	D	16	DOD	16	Normocellular BM	x	x
Patient #93	2	72	A	x	x	49	PRV	no	x
Patient #94	1	4	D	4	DOD	4	AML	no	x
Patient #95	1	65	D	9	DOD	6	PMF	no	x
Patient #96	1	52	D	3	DOD	3	AML NPM1	no	x
Patient #97	2	64	D	25	DOD	25	AML	no	x
Patient #98	1	75	D	2	DOD	2	CMML	x	x
Patient #99	1	74	SFU	x	x	6	AML	no	x
Patient #100	1	56	D	3	DOD	3	AML-NPM1 mut	no	x
Patient #101	1	78	D	x	DOD	47	PMF	no	x
Patient #102	1	42	SFU	x	x	4	CML - BCR::ABL1	?	x
Patient #103	2	63	D	8	DOD	8	MDS-EB	no	x
Patient #104	1	86	D	0	DOD	0	AML	no	x
Patient #105	1	60	D	0	DOD	0	AML	no	x
Patient #106	2	43	A	x	x	59	Normocellular BM	x	meningeoma
Patient #107	1	8	A	x	x	37	Normocellular BM	no	x
Patient #108	1	49	D	21	DOD	21	AML - FLT3-TKD, IDH1, NPM1 mut	yes	x
Patient #109	2	88	x	x	x	0	x	x	x
Patient #110	1	75	A	x	x	27	AML NPM1	x	x
Patient #111	2	74	D	8	unrelated	8	CMML	x	x
Patient #112	2	67	A	x	x	43	PRV - JAK2 V617F mut	no	x
Patient #113	1	75	A	x	x	21	CMML	no	x
Patient #114	1	72	x	x	x	0	x	x	x
Patient #115	2	38	A	x	x	19	x	x	x
Patient #116	1	74	D	0	DOD	0	MDS-IB	x	x
Patient #117	2	67	D	0	DOD	0	CMML	no	x
Patient #118	2	44	A	x	x	7	AML NPM1	yes	x
Patient #119	1	52	A	x	x	6	Normocellular BM	yes	x
Patient #120	1	43	D	0	DOD	0	Normocellular BM	no	x
Patient #121	2	14	SFU	x	x	4	AML - KMT2A::MLLT10+FLT3-ITD	x	x
Patient #122	2	1	A	x	x	19	AML	no	x
Patient #123	1	45	A	x	x	21	AML CBFB::MYH11	no	x
Patient #124	1	77	D	0	DOD	0	AML	no	x
Patient #125	1	57	A	x	x	1	MDS-EB	x	x
Patient #126	1	77	A	x	x	3	MDS/MPN NOS	x	x
Patient #127	1	49	A	x	x	0	AML	no	x
Patient #128	1	18	A	x	x	10	MPAL-B/M	yes	x
Patient #129	2	71	SFU	x	x	3	AML NPM1	no	x
Patient #130	1	69	x	x	x	0	MDS/MPN (ACML)	x	x
Patient #131	2	39	D	11	DOD	11	AML	no	x
Patient #132	1	52	D	3	DOD	3	CMML	no	x
Patient #133	2	45	A	x	x	6	AML	yes	x
Patient #134	1	68	x	x	x	0	x	x	x
Patient #135	2	59	A	x	x	5	CMML	no	x
Patient #136	1	60	A	x	x	0	AML-NPM1 mut	x	x
Patient #137	2	81	A	x	x	0	AML-NPM1 mut	x	x
Patient #138	2	78	D	0	DOD	0	CMML-1	no	x
Patient #139	1	74	D	0	DOD	0	MDS/MPN (ACML)	no	x
Patient #140	1	72	D	1	DOD	1	AML	no	x
Patient #141	1	70	D	7	DOD	127	AML	no	x
Patient #142	1	2	A	x	x	11	AML	yes	x
Patient #143	1	79	D	1	DOD	1	Normocellular BM	no	x
Patient #144	1	61	A	x	x	3	AML NPM1	no	x
Patient #145	2	73	D	6	DOD	6	MDS-EB, IB2	no	x
Patient #146	1	61	D	4	DOD	4	CMML-2	no	x
Patient #147	2	0	A	x	x	65	AML - KMT2A::MLLT10+NRAS mut	yes	x
Patient #148	1	44	SFU	x	x	7	APL	no	x
Patient #149	1	83	D	3	DOD	3	MDS NOS	x	x
Patient #150	1	72	D	2	DOD	2	MDS/MPN (ACML)	no	x
Patient #151	2	51	SFU	x	x	58	AML RUNX1::RUNX1T1	no	x
Patient #152	1	36	x	x	x	3	AML	x	x
Patient #153	2	53	A	x	x	111	Normocellular BM	x	x
Patient #154	2	54	D	6	DOD	6	AML NPM1	no	x
	Abbreviations
	A	alive
	AML	acut myeloid leukaemia
	APL	acut promyelocytic leukaemia
	BM	bone marrow
	cc	carcinoma
	CML	chronic myeloid leukaemia
	CMML	chronic myelomoncytic leukaemia
	D	dead
	DG	diagnosis
	DOD	died of disease
	MDS	myelodysplastic syndrome/neoplasia
	MS	myeloid sarcoma
	PMF	primary myelofibrosis
	PV	polycythaemia vera
	SFU	short follow-up
	x	no information
